# Supplementary material for: PEG-PLGA Co-Loaded Baicalin Mitigates Bovine Viral Diarrhea Virus-Induced Oxidative Stress and Inflammatory Responses Through Modulation of Autophagy and Attenuation of the NLRP3/Pyroptosis Regulatory Axis
Source: Biomolecules. 2026 Mar 27;16(4):502. doi: 10.3390/biom16040502 (PMC13113166; doi:10.3390/biom16040502)
Supplement: Supplementary file 1 [file biomolecules-16-00502-s001.zip]

Archive with 1 entries (1 files):
- biomolecules-4100053-supplementary.pdf
